# Supplementary material for: Genomic Divergence Shaped the Genetic Regulation of Meiotic Homologous Recombination in Brassica Allopolyploids
Source: Mol Biol Evol. 2025 Apr 2;42(4):msaf073. doi: 10.1093/molbev/msaf073 (PMC11982612; doi:10.1093/molbev/msaf073)
Supplement: msaf073_Supplementary_Data [file msaf073_supplementary_data.zip]

Archive with 12 entries (12 files):
- Fig. S1.pdf
- Fig. S10.pdf
- Fig. S2.pdf
- Fig. S3.pdf
- Fig. S4.pdf
- Fig. S5.pdf
- Fig. S6.pdf
- Fig. S7.pdf
- Fig. S8.pdf
- Fig. S9.pdf
- Supporting_Information (3).pdf
- SuppTables.xls
